# Supplementary material for: The Role of Chemerin in Metabolic and Cardiovascular Disease: A Literature Review of Its Physiology and Pathology from a Nutritional Perspective
Source: Nutrients. 2023 Jun 25;15(13):2878. doi: 10.3390/nu15132878 (PMC10343651; doi:10.3390/nu15132878)
Supplement: Supplementary file 1 [file nutrients-15-02878-s001.zip]

Archive with 1 entries (1 files):
- nutrients-2426012-supplementary.pdf
